# Supplementary material for: Correlation between Transthoracic Lung Ultrasound Score and HRCT Features in Patients with Interstitial Lung Diseases
Source: J Clin Med. 2019 Aug 11;8(8):1199. doi: 10.3390/jcm8081199 (PMC6722523; doi:10.3390/jcm8081199)
Supplement: Supplementary file 1 [file jcm-08-01199-s001.zip]

Archive with 4 entries (3 files):
- Supporting Information/
- Supporting Information/data base 1.xlsx
- Supporting Information/data base 2.xls
- Supporting Information/data base 3.xls
