# Supplementary material for: Correlation between Transthoracic Lung Ultrasound Score and HRCT Features in Patients with Interstitial Lung Diseases
Source: J Clin Med. 2019 Aug 11;8(8):1199. doi: 10.3390/jcm8081199 (PMC6722523; doi:10.3390/jcm8081199)
Supplement: Supplementary file 1 [file jcm-08-01199-s001.zip › Supporting Information/data base 1.xlsx]

## Sheet: Sheet1
LOT UIP
Correlations														Correlations
		SPATII PESTE 5 Eco_x000D_	Scor Ecografie toracia_x000D_	Total CT	desaturari de peste 3%	distanta parcursa estimata in metri	Scala BORG pt. DispneePre effort valori pct_x000D_	Scala BORG pt. DispneePost effort valori pct_x000D_	Scala Borg obosealaPre effort valori pct	Scala Borg obosealaPost effort valori pct							SPATII PESTE 5 Eco_x000D_	Scor Ecografie toracia_x000D_	Total CT	desaturari de peste 3%	distanta parcursa estimata in metri	Scala BORG pt. DispneePre effort valori pct_x000D_	Scala BORG pt. DispneePost effort valori pct_x000D_	Scala Borg obosealaPre effort valori pct	Scala Borg obosealaPost effort valori pct
SPATII PESTE 5 Eco_x000D_	Pearson Correlation	1	0.689957	0.350722	-0.154166	-0.288228	0.0811438	0.0784611	0.0782055	0.185708				Spearman's rho	SPATII PESTE 5 Eco_x000D_	Correlation Coefficient	1	0.611932	0.15637	-0.192937	-0.162876	0.0891108	0.0420562	0.0594657	0.166409
	Sig. (2-tailed)		4.53117e-06	0.0388592	0.407641	0.122443	0.669917	0.685797	0.681235	0.334795						Sig. (2-tailed)	.	9.37765e-05	0.3697	0.298388	0.389809	0.639589	0.82851	0.754931	0.388271
	N	35	35	35	31	30	30	29	30	29						N	35	35	35	31	30	30	29	30	29
Scor Ecografie toracia_x000D_	Pearson Correlation	0.689957	1	0.509242	0.00671778	-0.140426	0.0734392	0.236112	0.099726	0.126141					Scor Ecografie toracia_x000D_	Correlation Coefficient	0.611932	1	0.495167	0.0408784	-0.109231	0.0309308	0.181244	0.115004	0.0613682
	Sig. (2-tailed)	4.53117e-06		0.00178225	0.971389	0.459212	0.699739	0.217538	0.600054	0.514385						Sig. (2-tailed)	9.37765e-05	.	0.00249223	0.827165	0.565574	0.871105	0.346746	0.545078	0.751821
	N	35	35	35	31	30	30	29	30	29						N	35	35	35	31	30	30	29	30	29
Total CT	Pearson Correlation	0.350722	0.509242	1	0.347046	-0.0886678	0.108021	-0.00564091	0.132188	0.1201					Total CT	Correlation Coefficient	0.15637	0.495167	1	0.266465	-0.0123926	0.0922852	0.00443098	0.175124	0.0774319
	Sig. (2-tailed)	0.0388592	0.00178225		0.0557743	0.641261	0.569912	0.976832	0.486225	0.534888						Sig. (2-tailed)	0.3697	0.00249223	.	0.147339	0.948178	0.627658	0.9818	0.354645	0.689715
	N	35	35	35	31	30	30	29	30	29						N	35	35	35	31	30	30	29	30	29
desaturari de peste 3%	Pearson Correlation	-0.154166	0.00671778	0.347046	1	0.100304	0.0569482	0.166325	0.0594984	0.0297008					desaturari de peste 3%	Correlation Coefficient	-0.192937	0.0408784	0.266465	1	0.20386	0.072696	0.190633	0.0828249	0.0349297
	Sig. (2-tailed)	0.407641	0.971389	0.0557743		0.597933	0.765011	0.388514	0.754801	0.878444						Sig. (2-tailed)	0.298388	0.827165	0.147339	.	0.279902	0.70264	0.321903	0.663473	0.857245
	N	31	31	31	31	30	30	29	30	29						N	31	31	31	31	30	30	29	30	29
distanta parcursa estimata in metri	Pearson Correlation	-0.288228	-0.140426	-0.0886678	0.100304	1	-0.519116	-0.0761456	-0.527305	-0.24942					distanta parcursa estimata in metri	Correlation Coefficient	-0.162876	-0.109231	-0.0123926	0.20386	1	-0.235057	-0.135931	-0.239158	-0.202682
	Sig. (2-tailed)	0.122443	0.459212	0.641261	0.597933		0.00328765	0.694622	0.00275142	0.191953						Sig. (2-tailed)	0.389809	0.565574	0.948178	0.279902	.	0.211168	0.482003	0.203079	0.291673
	N	30	30	30	30	30	30	29	30	29						N	30	30	30	30	30	30	29	30	29
Scala BORG pt. DispneePre effort valori pct_x000D_	Pearson Correlation	0.0811438	0.0734392	0.108021	0.0569482	-0.519116	1	0.48475	0.977935	0.376662					Scala BORG pt. DispneePre effort valori pct_x000D_	Correlation Coefficient	0.0891108	0.0309308	0.0922852	0.072696	-0.235057	1	0.442589	0.886147	0.383679
	Sig. (2-tailed)	0.669917	0.699739	0.569912	0.765011	0.00328765		0.00769784	1.38747e-20	0.0440062						Sig. (2-tailed)	0.639589	0.871105	0.627658	0.70264	0.211168	.	0.0162062	1e-06	0.0399102
	N	30	30	30	30	30	30	29	30	29						N	30	30	30	30	30	30	29	30	29
Scala BORG pt. DispneePost effort valori pct_x000D_	Pearson Correlation	0.0784611	0.236112	-0.00564091	0.166325	-0.0761456	0.48475	1	0.599666	0.575549					Scala BORG pt. DispneePost effort valori pct_x000D_	Correlation Coefficient	0.0420562	0.181244	0.00443098	0.190633	-0.135931	0.442589	1	0.542194	0.579157
	Sig. (2-tailed)	0.685797	0.217538	0.976832	0.388514	0.694622	0.00769784		0.00058586	0.00108828						Sig. (2-tailed)	0.82851	0.346746	0.9818	0.321903	0.482003	0.0162062	.	0.00237894	0.000994975
	N	29	29	29	29	29	29	29	29	29						N	29	29	29	29	29	29	29	29	29
Scala Borg obosealaPre effort valori pct	Pearson Correlation	0.0782055	0.099726	0.132188	0.0594984	-0.527305	0.977935	0.599666	1	0.468866					Scala Borg obosealaPre effort valori pct	Correlation Coefficient	0.0594657	0.115004	0.175124	0.0828249	-0.239158	0.886147	0.542194	1	0.474398
	Sig. (2-tailed)	0.681235	0.600054	0.486225	0.754801	0.00275142	1.38747e-20	0.00058586		0.0102994						Sig. (2-tailed)	0.754931	0.545078	0.354645	0.663473	0.203079	1e-06	0.00237894	.	0.00932036
	N	30	30	30	30	30	30	29	30	29						N	30	30	30	30	30	30	29	30	29
Scala Borg obosealaPost effort valori pct	Pearson Correlation	0.185708	0.126141	0.1201	0.0297008	-0.24942	0.376662	0.575549	0.468866	1					Scala Borg obosealaPost effort valori pct	Correlation Coefficient	0.166409	0.0613682	0.0774319	0.0349297	-0.202682	0.383679	0.579157	0.474398	1
	Sig. (2-tailed)	0.334795	0.514385	0.534888	0.878444	0.191953	0.0440062	0.00108828	0.0102994							Sig. (2-tailed)	0.388271	0.751821	0.689715	0.857245	0.291673	0.0399102	0.000994975	0.00932036	.
	N	29	29	29	29	29	29	29	29	29						N	29	29	29	29	29	29	29	29	29
**	Correlation is significant at the 0.01 level (2-tailed).													**	Correlation is significant at the 0.01 level (2-tailed).
*	Correlation is significant at the 0.05 level (2-tailed).													*	Correlation is significant at the 0.05 level (2-tailed).
LOT NSIP
Correlations														Correlations
		SPATII PESTE 5 Eco_x000D_	Scor Ecografie toracia_x000D_	Total CT	desaturari de peste 3%	distanta parcursa estimata in metri	Scala BORG pt. DispneePre effort valori pct_x000D_	Scala BORG pt. DispneePost effort valori pct_x000D_	Scala Borg obosealaPre effort valori pct	Scala Borg obosealaPost effort valori pct							SPATII PESTE 5 Eco_x000D_	Scor Ecografie toracia_x000D_	Total CT	desaturari de peste 3%	distanta parcursa estimata in metri	Scala BORG pt. DispneePre effort valori pct_x000D_	Scala BORG pt. DispneePost effort valori pct_x000D_	Scala Borg obosealaPre effort valori pct	Scala Borg obosealaPost effort valori pct
SPATII PESTE 5 Eco_x000D_	Pearson Correlation	1	0.79997	0.519302	.(a)	0.218434	0.14199	-0.338913	0.14199	-0.182198				Spearman's rho	SPATII PESTE 5 Eco_x000D_	Correlation Coefficient	1	0.774147	0.567912	.	0.29277	0.0715097	-0.303466	0.0715097	0.113933
	Sig. (2-tailed)		0.00311237	0.101621	.	0.603277	0.715555	0.411522	0.715555	0.665864						Sig. (2-tailed)	.	0.00516355	0.0683719	.	0.481618	0.854941	0.464969	0.854941	0.788217
	N	11	11	11	9	8	9	8	9	8						N	11	11	11	9	8	9	8	9	8
Scor Ecografie toracia_x000D_	Pearson Correlation	0.79997	1	0.583121	.(a)	0.000448777	0.302513	-0.388194	0.302513	-0.313685					Scor Ecografie toracia_x000D_	Correlation Coefficient	0.774147	1	0.560366	.	-0.047619	0.410792	-0.405262	0.410792	-0.160604
	Sig. (2-tailed)	0.00311237		0.0597085	.	0.999159	0.428809	0.341954	0.428809	0.449284						Sig. (2-tailed)	0.00516355	.	0.0729686	.	0.910849	0.272071	0.319234	0.272071	0.704006
	N	11	11	11	9	8	9	8	9	8						N	11	11	11	9	8	9	8	9	8
Total CT	Pearson Correlation	0.519302	0.583121	1	.(a)	-0.00129015	0.659342	0.303638	0.659342	0.310323					Total CT	Correlation Coefficient	0.567912	0.560366	1	.	0.047619	0.547723	0.342914	0.547723	0.345916
	Sig. (2-tailed)	0.101621	0.0597085		.	0.997581	0.0533759	0.464704	0.0533759	0.45442						Sig. (2-tailed)	0.0683719	0.0729686	.	.	0.910849	0.12687	0.405662	0.12687	0.401289
	N	11	11	11	9	8	9	8	9	8						N	11	11	11	9	8	9	8	9	8
desaturari de peste 3%	Pearson Correlation	.(a)	.(a)	.(a)	.(a)	.(a)	.(a)	.(a)	.(a)	.(a)					desaturari de peste 3%	Correlation Coefficient	.	.	.	.	.	.	.	.	.
	Sig. (2-tailed)	.	.	.		.	.	.	.	.						Sig. (2-tailed)	.	.	.	.	.	.	.	.	.
	N	9	9	9	9	8	9	8	9	8						N	9	9	9	9	8	9	8	9	8
distanta parcursa estimata in metri	Pearson Correlation	0.218434	0.000448777	-0.00129015	.(a)	1	.(a)	-0.599247	.(a)	0.0453112					distanta parcursa estimata in metri	Correlation Coefficient	0.29277	-0.047619	0.047619	.	1	.	-0.483197	.	0.382979
	Sig. (2-tailed)	0.603277	0.999159	0.997581	.		0	0.116419	0	0.915158						Sig. (2-tailed)	0.481618	0.910849	0.910849	.	.	.	0.225149	.	0.349041
	N	8	8	8	8	8	8	8	8	8						N	8	8	8	8	8	8	8	8	8
Scala BORG pt. DispneePre effort valori pct_x000D_	Pearson Correlation	0.14199	0.302513	0.659342	.(a)	.(a)	1	.(a)	1	.(a)					Scala BORG pt. DispneePre effort valori pct_x000D_	Correlation Coefficient	0.0715097	0.410792	0.547723	.	.	1	.	1	.
	Sig. (2-tailed)	0.715555	0.428809	0.0533759	.	0		0	5.37128e-55	0						Sig. (2-tailed)	0.854941	0.272071	0.12687	.	.	.	.	.	.
	N	9	9	9	9	8	9	8	9	8						N	9	9	9	9	8	9	8	9	8
Scala BORG pt. DispneePost effort valori pct_x000D_	Pearson Correlation	-0.338913	-0.388194	0.303638	.(a)	-0.599247	.(a)	1	.(a)	0.671222					Scala BORG pt. DispneePost effort valori pct_x000D_	Correlation Coefficient	-0.303466	-0.405262	0.342914	.	-0.483197	.	1	.	0.509525
	Sig. (2-tailed)	0.411522	0.341954	0.464704	.	0.116419	0		0	0.0683802						Sig. (2-tailed)	0.464969	0.319234	0.405662	.	0.225149	.	.	.	0.197114
	N	8	8	8	8	8	8	8	8	8						N	8	8	8	8	8	8	8	8	8
Scala Borg obosealaPre effort valori pct	Pearson Correlation	0.14199	0.302513	0.659342	.(a)	.(a)	1	.(a)	1	.(a)					Scala Borg obosealaPre effort valori pct	Correlation Coefficient	0.0715097	0.410792	0.547723	.	.	1	.	1	.
	Sig. (2-tailed)	0.715555	0.428809	0.0533759	.	0	5.37128e-55	0		0						Sig. (2-tailed)	0.854941	0.272071	0.12687	.	.	.	.	.	.
	N	9	9	9	9	8	9	8	9	8						N	9	9	9	9	8	9	8	9	8
Scala Borg obosealaPost effort valori pct	Pearson Correlation	-0.182198	-0.313685	0.310323	.(a)	0.0453112	.(a)	0.671222	.(a)	1					Scala Borg obosealaPost effort valori pct	Correlation Coefficient	0.113933	-0.160604	0.345916	.	0.382979	.	0.509525	.	1
	Sig. (2-tailed)	0.665864	0.449284	0.45442	.	0.915158	0	0.0683802	0							Sig. (2-tailed)	0.788217	0.704006	0.401289	.	0.349041	.	0.197114	.	.
	N	8	8	8	8	8	8	8	8	8						N	8	8	8	8	8	8	8	8	8
**	Correlation is significant at the 0.01 level (2-tailed).													**	Correlation is significant at the 0.01 level (2-tailed).
a	Cannot be computed because at least one of the variables is constant.
lot 3
Correlations														Correlations
		SPATII PESTE 5 Eco_x000D_	Scor Ecografie toracia_x000D_	Total CT	desaturari de peste 3%	distanta parcursa estimata in metri	Scala BORG pt. DispneePre effort valori pct_x000D_	Scala BORG pt. DispneePost effort valori pct_x000D_	Scala Borg obosealaPre effort valori pct	Scala Borg obosealaPost effort valori pct							SPATII PESTE 5 Eco_x000D_	Scor Ecografie toracia_x000D_	Total CT	desaturari de peste 3%	distanta parcursa estimata in metri	Scala BORG pt. DispneePre effort valori pct_x000D_	Scala BORG pt. DispneePost effort valori pct_x000D_	Scala Borg obosealaPre effort valori pct	Scala Borg obosealaPost effort valori pct
SPATII PESTE 5 Eco_x000D_	Pearson Correlation	1	0.848232	0.513736	-0.0226108	-0.0844505	.(a)	-0.271779	.(a)	0.0599674				Spearman's rho	SPATII PESTE 5 Eco_x000D_	Correlation Coefficient	1	0.881416	0.547563	0	-0.247717	.	-0.0909091	.	0.173277
	Sig. (2-tailed)		0.000488668	0.0875469	0.950564	0.828978	.	0.479294	.	0.878201						Sig. (2-tailed)	.	0.000150853	0.0653564	1	0.520454	.	0.816072	.	0.655716
	N	12	12	12	10	9	9	9	9	9						N	12	12	12	10	9	9	9	9	9
Scor Ecografie toracia_x000D_	Pearson Correlation	0.848232	1	0.282284	-0.263958	0.173752	.(a)	-0.265376	.(a)	0.0223572					Scor Ecografie toracia_x000D_	Correlation Coefficient	0.881416	1	0.58275	-0.261911	-0.117156	.	-0.0783119	.	0.127315
	Sig. (2-tailed)	0.000488668		0.374029	0.461169	0.65482	.	0.490111	.	0.954473						Sig. (2-tailed)	0.000150853	.	0.0467561	0.464779	0.764045	.	0.841277	.	0.744113
	N	12	12	12	10	9	9	9	9	9						N	12	12	12	10	9	9	9	9	9
Total CT	Pearson Correlation	0.513736	0.282284	1	0.0199363	-0.232086	.(a)	-0.359757	.(a)	-0.386314					Total CT	Correlation Coefficient	0.547563	0.58275	1	0	-0.00840366	.	-0.0971473	.	-0.251299
	Sig. (2-tailed)	0.0875469	0.374029		0.956407	0.54791	.	0.341623	.	0.304428						Sig. (2-tailed)	0.0653564	0.0467561	.	1	0.982881	.	0.803643	.	0.51424
	N	12	12	12	10	9	9	9	9	9						N	12	12	12	10	9	9	9	9	9
desaturari de peste 3%	Pearson Correlation	-0.0226108	-0.263958	0.0199363	1	0.306267	.(a)	-0.518875	.(a)	-0.29767					desaturari de peste 3%	Correlation Coefficient	0	-0.261911	0	1	0.414039	.	-0.626783	.	-0.380126
	Sig. (2-tailed)	0.950564	0.461169	0.956407		0.422812	.	0.152329	.	0.436602						Sig. (2-tailed)	1	0.464779	1	.	0.26792	.	0.0708539	.	0.312903
	N	10	10	10	10	9	9	9	9	9						N	10	10	10	10	9	9	9	9	9
distanta parcursa estimata in metri	Pearson Correlation	-0.0844505	0.173752	-0.232086	0.306267	1	.(a)	-0.69616	.(a)	-0.654236					distanta parcursa estimata in metri	Correlation Coefficient	-0.247717	-0.117156	-0.00840366	0.414039	1	.	-0.798199	.	-0.778191
	Sig. (2-tailed)	0.828978	0.65482	0.54791	0.422812		.	0.0372417	.	0.0559119						Sig. (2-tailed)	0.520454	0.764045	0.982881	0.26792	.	.	0.00991613	.	0.0135176
	N	9	9	9	9	9	9	9	9	9						N	9	9	9	9	9	9	9	9	9
Scala BORG pt. DispneePre effort valori pct_x000D_	Pearson Correlation	.(a)	.(a)	.(a)	.(a)	.(a)	.(a)	.(a)	.(a)	.(a)					Scala BORG pt. DispneePre effort valori pct_x000D_	Correlation Coefficient	.	.	.	.	.	.	.	.	.
	Sig. (2-tailed)	.	.	.	.	.		.	.	.						Sig. (2-tailed)	.	.	.	.	.	.	.	.	.
	N	9	9	9	9	9	9	9	9	9						N	9	9	9	9	9	9	9	9	9
Scala BORG pt. DispneePost effort valori pct_x000D_	Pearson Correlation	-0.271779	-0.265376	-0.359757	-0.518875	-0.69616	.(a)	1	.(a)	0.882592					Scala BORG pt. DispneePost effort valori pct_x000D_	Correlation Coefficient	-0.0909091	-0.0783119	-0.0971473	-0.626783	-0.798199	.	1	.	0.808627
	Sig. (2-tailed)	0.479294	0.490111	0.341623	0.152329	0.0372417	.		.	0.00162495						Sig. (2-tailed)	0.816072	0.841277	0.803643	0.0708539	0.00991613	.	.	.	0.00832573
	N	9	9	9	9	9	9	9	9	9						N	9	9	9	9	9	9	9	9	9
Scala Borg obosealaPre effort valori pct	Pearson Correlation	.(a)	.(a)	.(a)	.(a)	.(a)	.(a)	.(a)	.(a)	.(a)					Scala Borg obosealaPre effort valori pct	Correlation Coefficient	.	.	.	.	.	.	.	.	.
	Sig. (2-tailed)	.	.	.	.	.	.	.		.						Sig. (2-tailed)	.	.	.	.	.	.	.	.	.
	N	9	9	9	9	9	9	9	9	9						N	9	9	9	9	9	9	9	9	9
Scala Borg obosealaPost effort valori pct	Pearson Correlation	0.0599674	0.0223572	-0.386314	-0.29767	-0.654236	.(a)	0.882592	.(a)	1					Scala Borg obosealaPost effort valori pct	Correlation Coefficient	0.173277	0.127315	-0.251299	-0.380126	-0.778191	.	0.808627	.	1
	Sig. (2-tailed)	0.878201	0.954473	0.304428	0.436602	0.0559119	.	0.00162495	.							Sig. (2-tailed)	0.655716	0.744113	0.51424	0.312903	0.0135176	.	0.00832573	.	.
	N	9	9	9	9	9	9	9	9	9						N	9	9	9	9	9	9	9	9	9
**	Correlation is significant at the 0.01 level (2-tailed).													**	Correlation is significant at the 0.01 level (2-tailed).
*	Correlation is significant at the 0.05 level (2-tailed).													*	Correlation is significant at the 0.05 level (2-tailed).
a	Cannot be computed because at least one of the variables is constant.
