# Supplementary material for: Correlation between Transthoracic Lung Ultrasound Score and HRCT Features in Patients with Interstitial Lung Diseases
Source: J Clin Med. 2019 Aug 11;8(8):1199. doi: 10.3390/jcm8081199 (PMC6722523; doi:10.3390/jcm8081199)
Supplement: Supplementary file 1 [file jcm-08-01199-s001.zip › Supporting Information/data base 2.xls]

## Sheet: date_p
id	lot	Valid	Gen	Varsta	Asocierealtecolagenoze	SaO2ina.a.sub90dapestenu	SaO2	Hipoxemie_A	ValoriPaO2mmHgrepaus	FVClt80Dapestenu	FVCValoril	FVCvalori	IndiceTiffneaugt70dasubnu	IndiceTiffneauValoriinL	IndiceTiffneauvaloriin	VEMSgt8028060160400	VEMSValoriL	VEMSvalori	DLCOcut80si30	DLCOcValori	DLCOcvaloriL	VolumalveolarVA	KCOc	ScorEcografietoracia_A	SPATIIPESTE5Eco	GroundGlass	Fibrosisinterlobularintralobular	Bronsiectazii	Honeycombing	TotalCT	DiagnosticeCT	DiagnosticeCT_A	Eozinofilevalori	Limfocitevalori	Testdemersde6min.pejos60901sub600	desaturaridepeste3	distantaparcursaestimatainmetri	ScalaBORGpt.DispneePreeffortvaloripct	ScalaBORGpt.DispneePosteffortvaloripct	ScalaBorgobosealaPreeffortvaloripct	ScalaBorgobosealaPosteffortvaloripct	AsociereaHTPECOCARDIOGRAFIC	HTPvalorimmHg	Deces	filter_$	ScorCTcut5.03
1	1	1	0	38	1	0	97	0	77	1	2.1	58.4	1	91.52	111.5	1	1.92	61.6	1	51.1	4.67	51.9	101.2	174	10	5	7	3	5	20	uip	1	19.4	2.4	0	1	470	0	3	0	2	0	20	0	0	1
2	1	1	1	83	0	0	96	0	77.6	1	2.64	84.6	0	80.51	111.4	2	2.12	93	1	40.9	2.79	53.9	77.8	159	10	5	12	5	6	28	UIP	1	2.5	30.3	1	1	335	0	2	0	3	0	15	0	0	1
3	1	1	0	77	1	0	94	1	64	0	1.44	84	1	92.64	124.4	2	1.33	97.8	#NULL!	#NULL!	#NULL!	#NULL!	#NULL!	137	9	5	12	5	7	29	uip	1	5.2	#NULL!	1	1	172	0	1	0	1	0	#NULL!	0	0	1
4	1	1	1	72	0	0	96	#NULL!	#NULL!	1	2.53	69.9	1	77.26	104.3	1	1.95	70	1	53.5	#NULL!	41	59.2	82	10	0	15	5	0	20	nsip	2	2.2	61	1	1	416	0	0	0	2	0	20	0	0	1
5	1	1	0	54	0	0	93	1	64.8	1	2.88	31.7	1	#NULL!	126.84	3	2.45	37.27	#NULL!	#NULL!	#NULL!	#NULL!	#NULL!	20	1	4	5	0	0	9	nsip	2	#NULL!	#NULL!	1	1	400	0	0	0	1	1	50	0	0	1
6	1	1	1	79	0	1	89	1	45.5	1	2.35	68.7	1	89.81	122.7	2	2.11	82.6	1	33.3	2.53	37.3	91.3	64	8	4	6	4	6	20	uip	1	1	15.8	1	1	308	0	1	0	2	0	10	0	0	1
7	1	1	1	75	0	0	93	1	48.1	1	3.12	88.9	1	73.24	99.4	2	2.28	86.3	1	40.9	3.24	67.1	4.26	64	8	5	7	5	6	23	uip	1	3.2	15.9	1	1	298	1	2	1	3	1	50	0	0	1
8	1	1	1	50	0	0	94	1	72.2	1	1.93	54.1	1	88.23	112.8	0	1.71	58	2	29.2	2.76	36.6	81.9	110	9	7	7	5	6	25	uip	1	3.1	31.4	1	1	398	0	0.5	0	1	1	60	0	0	1
9	1	1	1	49	0	0	96	1	69	1	3.51	79.1	1	83.04	105.7	2	2.91	80.9	1	43.2	4.38	56.9	77.7	115	7	5	12	8	5	30	UIP	1	3.9	30.2	1	1	499	0	2	0	2	1	20	0	0	1
10	1	1	1	55	0	0	96	1	75.9	1	1.31	34	1	86.67	112.1	3	1.15	37.1	2	25.4	2.26	35.8	72.7	80	7	5	10	5	4	24	uip	1	2.1	31.7	1	1	309	0	0	0	0	1	50	0	0	1
11	1	1	0	63	0	1	88	1	53	1	2.02	79.4	1	#NULL!	96.8	1	1.52	73.8	1	57.3	#NULL!	#NULL!	#NULL!	98	7	15	13	8	4	40	NSIP	2	1.7	34.7	#NULL!	1	#NULL!	3	#NULL!	2	#NULL!	1	30	0	0	1
12	1	1	1	19	0	0	97	0	84	0	5.56	117.2	1	82.63	99.9	2	4.6	113.4	#NULL!	#NULL!	#NULL!	#NULL!	#NULL!	10	0	3	7	0	0	10	micronoduli/noduli	3	2.6	26.8	1	1	438	0	0	0	0	0	20	0	1	1
14	1	1	1	75	0	0	94	1	58.5	1	2.95	74	1	91.39	123.7	2	2.7	89.4	#NULL!	#NULL!	#NULL!	#NULL!	#NULL!	105	8	5	12	4	8	29	uip	1	#NULL!	#NULL!	#NULL!	#NULL!	#NULL!	#NULL!	#NULL!	#NULL!	#NULL!	1	60	0	0	1
16	1	1	1	48	0	0	95	0	68	1	2.23	49.6	1	81.37	104	0	1.82	50.1	1	36.3	#NULL!	48.4	76.6	24	4	0	15	9	0	24	micronoduli/noduli	3	8.2	19.3	1	1	245	0	0.5	0	1	0	30	0	1	1
17	1	1	1	58	0	0	96	#NULL!	#NULL!	0	3.95	94.6	1	89.27	116.3	2	3.53	106.6	1	52.6	5.1	79.9	67.2	120	7	5	5	5	4	19	nsip	2	3.3	32.2	1	1	264	0	0	0	0	0	20	0	0	1
18	1	1	0	66	1	0	90	#NULL!	#NULL!	1	1.48	64.2	1	85.92	112.2	1	1.27	66.5	2	26.5	#NULL!	#NULL!	58.8	57	4	5	6	3	3	17	nsip	2	#NULL!	#NULL!	#NULL!	#NULL!	#NULL!	#NULL!	#NULL!	#NULL!	#NULL!	1	70	0	0	1
19	1	1	0	52	1	0	94	#NULL!	#NULL!	0	2.17	82.6	1	79.94	100.9	1	1.73	78	#NULL!	#NULL!	#NULL!	#NULL!	#NULL!	10	4	4	5	0	1	10	nsip	2	1.7	26.5	1	1	363	0	0	0	0	#NULL!	#NULL!	0	0	1
20	1	1	0	30	0	0	97	0	#NULL!	1	2.77	76.1	1	85.26	102.2	1	2.4	75.9	1	63	5.85	75.8	85.7	11	0	0	9	2	0	11	micronoduli/noduli	3	#NULL!	#NULL!	1	#NULL!	#NULL!	#NULL!	#NULL!	#NULL!	#NULL!	0	#NULL!	0	1	1
21	1	1	0	75	0	0	94	#NULL!	#NULL!	0	#NULL!	#NULL!	#NULL!	#NULL!	#NULL!	#NULL!	#NULL!	#NULL!	#NULL!	#NULL!	#NULL!	#NULL!	#NULL!	45	4	4	5	3	4	16	micronoduli/noduli	3	#NULL!	#NULL!	#NULL!	#NULL!	#NULL!	#NULL!	#NULL!	#NULL!	#NULL!	#NULL!	#NULL!	0	1	1
22	1	1	0	80	1	0	95	#NULL!	#NULL!	0	2.44	129.9	1	85.01	114.7	2	2.07	137.5	1	49.2	3.28	63.7	79.6	88	10	4	9	5	5	23	uip	1	0.5	20	1	1	337	1	3	1	4	0	#NULL!	0	0	1
23	1	1	0	38	0	0	97	0	#NULL!	0	3.21	114.1	1	88.18	107.7	2	2.83	117.2	#NULL!	#NULL!	#NULL!	#NULL!	#NULL!	77	6	3	8	2	0	13	micronoduli/noduli	3	4.2	20	1	1	432	0	0	0	2	#NULL!	#NULL!	0	1	1
24	1	1	0	59	0	0	97	0	#NULL!	1	1.55	67.3	1	#NULL!	104.2	1	1.26	65.4	#NULL!	#NULL!	#NULL!	#NULL!	#NULL!	15	0	5	5	4	0	14	micronoduli/noduli	3	1.5	#NULL!	0	0	269	0	3	0	3	0	20	0	1	1
25	1	1	1	68	0	0	94	0	#NULL!	0	3.49	97.9	1	77.58	103.5	2	2.71	98.2	1	31.1	2.53	72.4	44	78	7	2	7	7	6	22	uip	1	3.8	14.9	1	1	299	0	0.5	0	2	1	55	0	0	1
26	1	1	0	68	0	0	91	#NULL!	#NULL!	0	2.07	85.6	1	89.82	117.6	2	1.85	92.5	1	54	4.14	61.4	90.4	112	10	0	10	3	5	18	uip	1	0.6	23.1	1	1	330	0	0	0	1	1	35	0	0	1
27	1	1	1	71	0	0	95	1	62.7	1	2.06	50.6	1	87.1	117	0	1.79	57.7	2	23.4	2.03	40.2	56.9	152	10	3	9	9	8	29	uip	1	14	17	1	1	323	1	3	1	4	1	37	0	0	1
28	1	1	0	65	1	0	97	0	82.2	1	1.77	69.9	1	78.34	101.8	1	1.42	66.9	1	48.9	3.53	61.1	82.6	70	9	6	5	5	0	16	UIP	1	2.7	18.7	1	1	206	0	3	0	4	#NULL!	#NULL!	0	0	1
29	1	1	0	61	0	0	96	0	#NULL!	0	2.78	96.3	1	78.46	100.7	2	2.18	89.2	1	48.8	3.83	90.8	55.3	102	10	2	3	2	4	11	uip	1	0	26.7	0	0	279	0	0	0	2	0	12	0	0	1
30	1	1	1	35	0	0	97	0	#NULL!	1	3	75.5	0	64.27	79	0	1.93	57	1	66.7	6.29	79.1	86.6	27	1	4	12	1	0	17	micronoduli/noduli	3	0.1	22.2	0	1	465	0	0	0	0	0	#NULL!	0	1	1
31	1	1	1	66	1	1	78	1	46.1	1	2.15	53.4	0	69.72	69.72	0	1.5	48	1	31.1	#NULL!	61.2	51.9	20	4	2	10	7	0	19	micronoduli/noduli	3	2.4	16.7	#NULL!	1	#NULL!	#NULL!	#NULL!	#NULL!	#NULL!	#NULL!	#NULL!	0	1	1
32	1	1	0	30	0	0	97	0	#NULL!	0	3.07	98.8	1	79.75	95.8	2	3.07	98.8	0	90.3	831	101.5	91.7	0	0	2	6	2	0	10	micronoduli/noduli	3	1	31.9	1	1	446	0	0	0	0	0	#NULL!	0	1	1
33	1	1	0	73	1	0	94	0	#NULL!	0	1.77	81.8	1	75.96	101	2	1.47	82.8	#NULL!	#NULL!	#NULL!	#NULL!	#NULL!	38	1	5	8	8	0	21	uip	1	7.2	25.3	#NULL!	#NULL!	#NULL!	#NULL!	#NULL!	#NULL!	#NULL!	1	50	0	0	1
34	1	1	0	36	1	0	94	0	#NULL!	1	2.01	54.2	1	90.74	110.3	0	1.82	56.7	1	40.2	#NULL!	#NULL!	#NULL!	59	5	5	12	2	8	27	nsip	2	0.5	32.6	#NULL!	#NULL!	#NULL!	#NULL!	#NULL!	#NULL!	#NULL!	1	#NULL!	0	0	1
35	1	1	1	62	0	1	96	1	44.7	1	2.13	51.4	1	81.14	106.4	0	1.73	53	1	30.2	2.83	43.1	71.7	75	10	2	12	10	12	34	UIP	1	0.4	7.4	1	1	473	0	0	0	2	1	37	0	0	1
36	1	1	1	72	0	0	95	#NULL!	#NULL!	1	2.22	64	1	94.06	126.7	1	2.09	78.9	1	32.4	2.55	44.4	74.7	118	10	0	12	5	10	27	uip	1	1.8	12.7	1	1	294	0	0	0	0.5	0	10	0	0	1
37	1	1	1	71	0	0	94	#NULL!	#NULL!	0	3.49	90.9	1	84.48	113.5	2	2.97	101.2	1	39.5	3.4	74	54.6	127	9	6	14	5	9	34	uip	1	4.7	25.4	1	1	336	0	0	0	0.5	1	60	0	0	1
38	1	1	1	49	0	0	95	0	85	1	3.05	71.6	1	90	114	1	2.74	78.7	1	42.8	4.14	56.1	3.57	88	7	4	10	5	7	26	nsip	2	5.3	38.1	1	1	361	0	0	0	0	1	35	0	0	1
39	1	1	0	35	0	0	95	1	65.3	1	1.28	39.5	0	#NULL!	53.5	3	0.61	21.6	#NULL!	#NULL!	#NULL!	#NULL!	#NULL!	14	2	12	8	3	0	23	nsip	2	#NULL!	#NULL!	1	1	283	0	3	0	4	#NULL!	#NULL!	0	0	1
40	1	1	0	48	1	0	98	0	80	0	3.57	108.5	1	83.77	104.5	2	2.99	105.8	1	68.7	5.88	105.1	67.3	0	0	0	5	0	0	5	micronoduli/noduli	3	1.1	38.1	1	1	317	0	3	0	4	1	30	0	1	1
41	1	1	1	49	0	0	90	1	42.6	1	1.54	36.5	1	96.07	122.8	0	1.48	43.2	2	19.3	1.87	31.5	62.8	120	10	8	14	6	5	33	uip	1	#NULL!	#NULL!	1	1	294	0	2	0	3	#NULL!	#NULL!	0	0	1
42	1	1	1	26	0	0	97	0	#NULL!	0	5.44	105.1	1	89.04	107.9	2	4.85	111	0	80	#NULL!	#NULL!	#NULL!	13	0	5	8	3	0	16	micronoduli/noduli	3	#NULL!	#NULL!	1	1	473	0	0	0	0	0	#NULL!	0	1	1
43	1	1	1	84	0	1	80	1	42.3	1	1.92	65.8	1	89.94	124.8	2	1.73	81.4	2	17.5	1.16	48.5	37	110	8	0	15	4	10	29	uip	1	0	9.6	#NULL!	#NULL!	#NULL!	#NULL!	#NULL!	#NULL!	#NULL!	#NULL!	#NULL!	0	0	1
44	1	1	1	50	0	0	94	1	71.2	1	1.34	29.6	1	85.66	109.8	3	1.15	31.5	2	16	1.65	39.9	41	65	7	17	5	5	0	27	nsip	2	0.7	6.2	#NULL!	1	280	0	2	0	1	1	30	0	0	1
45	1	1	1	46	0	0	96	0	#NULL!	0	3.88	93.8	1	85.91	108.8	2	3.34	98.2	0	80.7	7.75	78.1	105.8	59	4	4	9	1	0	14	micronoduli/noduli	3	3.2	22.2	0	0	414	0	1	0	1	0	15	0	1	1
47	1	1	1	63	0	0	96	0	#NULL!	0	3.97	88.2	1	84.66	111.6	2	3.41	97.2	1	79.5	7.98	81.7	99.3	40	6	1	3	2	2	8	uip	1	1.2	47	0	1	430	0	0	0	0	#NULL!	#NULL!	0	0	1
48	1	1	0	81	0	0	98	#NULL!	#NULL!	0	1.7	119.4	1	88.44	120	2	1.51	136.7	1	45.5	2.46	58.3	81.2	110	10	3	10	4	3	20	UIP	1	#NULL!	#NULL!	#NULL!	#NULL!	#NULL!	#NULL!	#NULL!	#NULL!	#NULL!	#NULL!	#NULL!	0	0	1
49	1	1	1	73	0	1	89	1	62.9	1	2.74	73.5	1	80.99	109.9	1	2.22	78.9	2	13.7	1.15	42.8	32.8	118	9	#NULL!	#NULL!	#NULL!	#NULL!	27	UIP	1	3.4	28.3	#NULL!	1	43	4	#NULL!	5	#NULL!	1	60	1	0	1
50	1	1	1	64	0	0	93	1	62.4	1	2.85	66.3	1	#NULL!	118.2	1	2.55	79	1	31.8	2.96	#NULL!	#NULL!	110	10	#NULL!	#NULL!	#NULL!	#NULL!	28	UIP	1	0.6	29	1	1	237	0	0	0	2	1	80	1	0	1
51	1	1	0	49	0	0	91	1	69	0	2.47	82.5	1	#NULL!	105.8	2	2.09	83.7	1	33.9	2.7	#NULL!	#NULL!	125	9	#NULL!	#NULL!	#NULL!	#NULL!	29	UIP	1	3.7	46.7	1	1	323	0	3	1	4	1	30	1	0	1
52	1	1	1	58	0	1	87	1	39.2	1	2.54	56.1	1	90.09	116	1	2.29	63.2	2	24.2	2.48	53	46.6	110	8	#NULL!	#NULL!	#NULL!	#NULL!	27	UIP	1	4.6	36.5	#NULL!	1	#NULL!	#NULL!	#NULL!	#NULL!	#NULL!	1	30	1	0	1
53	1	1	1	65	0	0	95	0	74.5	1	2.05	72.7	1	82.28	107.2	1	1.69	71.1	1	48.4	3.74	69.1	72.1	49	6	2	9	4	5	20	uip	1	1.9	37.8	1	1	480	0	0	0	2	1	30	0	0	1
54	1	1	1	73	0	0	96	0	70.2	0	3.19	107.1	1	87.86	118.6	2	2.8	123.2	1	71.3	4.94	72.7	100.8	110	10	6	10	5	0	21	uip	1	3.9	32.3	1	1	325	0	1	0	4	1	42	0	0	1
55	1	1	1	66	0	0	95	0	70	1	2.94	73.6	1	87.96	117	2	2.59	83.7	1	43.2	3.81	74.3	59.4	145	10	0	12	5	10	27	uip	1	2	13.6	1	1	345	0	0	0	3	1	55	0	0	1
56	1	1	1	54	0	0	96.4	0	69.8	0	4.28	99.9	1	81.46	105.1	2	3.48	101.7	#NULL!	#NULL!	#NULL!	#NULL!	#NULL!	90	8	12	13	6	0	31	nsip	2	2.4	32.1	1	1	462	0	0	0	2	0	7	0	0	1
57	1	1	1	70	0	0	90	0	71.6	1	2.48	56.6	1	87.99	117.9	1	2.18	65.2	1	36.2	3.5	64.1	57.6	100	7	0	13	6	8	27	uip	1	3.6	25.3	1	1	416	0	0	0	4	1	50	0	0	1
58	1	1	0	70	0	1	86	1	58.7	1	1.47	65.4	1	85.1	112.3	1	1.33	71.9	1	48.2	3.22	60.2	82.8	97	9	6	9	2	5	22	uip	1	1.6	27.5	1	1	166	0	0.5	0	4	1	41	0	0	1
59	1	1	0	52	0	0	97	0	86.7	0	3.18	105.3	1	81.5	102.9	2	2.61	101.1	1	44.1	3.58	86.9	52.2	90	9	0	10	7	12	29	uip	1	1.2	20.5	1	1	410	0	0	0	2	1	35	0	0	1
60	1	1	1	72	0	0	96	0	78.3	0	3.6	115.3	1	70.1	94.4	2	2.52	105.6	1	77.3	5.58	87.2	91	115	10	2	12	2	6	22	uip	1	2.2	26.9	1	1	457	0	0	0	0	0	15	0	0	1
61	1	1	0	50	0	0	91	0	73.8	1	2.56	78.7	1	77.25	97.1	1	2.1	75.5	1	38.1	3.26	79.2	49.5	45	4	2	2	2	0	6	uip	1	1	35.8	1	1	431	0	2	0	2	0	8	0	0	1
1	0	1	0	57	#NULL!	#NULL!	#NULL!	#NULL!	#NULL!	#NULL!	2.38	75.2	#NULL!	#NULL!	#NULL!	#NULL!	#NULL!	#NULL!	#NULL!	#NULL!	#NULL!	#NULL!	#NULL!	12	0	0	0	0	0	0		#NULL!	#NULL!	#NULL!	#NULL!	#NULL!	#NULL!	#NULL!	#NULL!	#NULL!	#NULL!	#NULL!	#NULL!	#NULL!	#NULL!	0
2	0	1	1	53	#NULL!	#NULL!	#NULL!	#NULL!	#NULL!	#NULL!	3.93	86.6	#NULL!	#NULL!	#NULL!	#NULL!	#NULL!	#NULL!	#NULL!	#NULL!	#NULL!	#NULL!	#NULL!	51	4	0	0	0	0	0		#NULL!	#NULL!	#NULL!	#NULL!	#NULL!	#NULL!	#NULL!	#NULL!	#NULL!	#NULL!	#NULL!	#NULL!	#NULL!	#NULL!	0
3	0	1	1	59	#NULL!	#NULL!	#NULL!	#NULL!	#NULL!	#NULL!	1.92	43.8	#NULL!	#NULL!	#NULL!	#NULL!	#NULL!	#NULL!	#NULL!	#NULL!	#NULL!	#NULL!	#NULL!	28	0	0	1	1	0	2		#NULL!	#NULL!	#NULL!	#NULL!	#NULL!	#NULL!	#NULL!	#NULL!	#NULL!	#NULL!	#NULL!	#NULL!	#NULL!	#NULL!	0
4	0	1	1	78	#NULL!	#NULL!	#NULL!	#NULL!	#NULL!	#NULL!	2.8	89.1	#NULL!	#NULL!	#NULL!	#NULL!	#NULL!	#NULL!	#NULL!	#NULL!	#NULL!	#NULL!	#NULL!	25	1	1	1	0	0	2		#NULL!	#NULL!	#NULL!	#NULL!	#NULL!	#NULL!	#NULL!	#NULL!	#NULL!	#NULL!	#NULL!	#NULL!	#NULL!	#NULL!	0
5	0	1	1	70	#NULL!	#NULL!	#NULL!	#NULL!	#NULL!	#NULL!	2.64	72.7	#NULL!	#NULL!	#NULL!	#NULL!	#NULL!	#NULL!	#NULL!	#NULL!	#NULL!	#NULL!	#NULL!	16	0	0	2	0	0	0		#NULL!	#NULL!	#NULL!	#NULL!	#NULL!	#NULL!	#NULL!	#NULL!	#NULL!	#NULL!	#NULL!	#NULL!	#NULL!	#NULL!	0
6	0	1	1	55	#NULL!	#NULL!	#NULL!	#NULL!	#NULL!	#NULL!	2.98	71	#NULL!	#NULL!	#NULL!	#NULL!	#NULL!	#NULL!	#NULL!	#NULL!	#NULL!	#NULL!	#NULL!	50	5	1	1	0	0	2		#NULL!	#NULL!	#NULL!	#NULL!	#NULL!	#NULL!	#NULL!	#NULL!	#NULL!	#NULL!	#NULL!	#NULL!	#NULL!	#NULL!	0
7	0	1	1	44	#NULL!	#NULL!	#NULL!	#NULL!	#NULL!	#NULL!	2.99	65.1	#NULL!	#NULL!	#NULL!	#NULL!	#NULL!	#NULL!	#NULL!	#NULL!	#NULL!	#NULL!	#NULL!	28	2	0	2	0	2	4		#NULL!	#NULL!	#NULL!	#NULL!	#NULL!	#NULL!	#NULL!	#NULL!	#NULL!	#NULL!	#NULL!	#NULL!	#NULL!	#NULL!	0
8	0	1	1	72	#NULL!	#NULL!	#NULL!	#NULL!	#NULL!	#NULL!	1.77	48	#NULL!	#NULL!	#NULL!	#NULL!	#NULL!	#NULL!	#NULL!	#NULL!	#NULL!	#NULL!	#NULL!	22	1	0	1	0	0	1		#NULL!	#NULL!	#NULL!	#NULL!	#NULL!	#NULL!	#NULL!	#NULL!	#NULL!	#NULL!	#NULL!	#NULL!	#NULL!	#NULL!	0
9	0	1	1	80	#NULL!	#NULL!	#NULL!	#NULL!	#NULL!	#NULL!	3.33	90.9	#NULL!	#NULL!	#NULL!	#NULL!	#NULL!	#NULL!	#NULL!	#NULL!	#NULL!	#NULL!	#NULL!	21	0	0	2	0	0	2		#NULL!	#NULL!	#NULL!	#NULL!	#NULL!	#NULL!	#NULL!	#NULL!	#NULL!	#NULL!	#NULL!	#NULL!	#NULL!	#NULL!	0
10	0	1	1	89	#NULL!	#NULL!	#NULL!	#NULL!	#NULL!	#NULL!	2.78	83.9	#NULL!	#NULL!	#NULL!	#NULL!	#NULL!	#NULL!	#NULL!	#NULL!	#NULL!	#NULL!	#NULL!	34	2	0	0	1	0	1		#NULL!	#NULL!	#NULL!	#NULL!	#NULL!	#NULL!	#NULL!	#NULL!	#NULL!	#NULL!	#NULL!	#NULL!	#NULL!	#NULL!	0
11	0	1	0	72	#NULL!	#NULL!	#NULL!	#NULL!	#NULL!	#NULL!	1.4	69.9	#NULL!	#NULL!	#NULL!	#NULL!	#NULL!	#NULL!	#NULL!	#NULL!	#NULL!	#NULL!	#NULL!	17	1	0	0	2	0	2		#NULL!	#NULL!	#NULL!	#NULL!	#NULL!	#NULL!	#NULL!	#NULL!	#NULL!	#NULL!	#NULL!	#NULL!	#NULL!	#NULL!	0
12	0	1	1	68	#NULL!	#NULL!	#NULL!	#NULL!	#NULL!	#NULL!	2.8	83.8	#NULL!	#NULL!	#NULL!	#NULL!	#NULL!	#NULL!	#NULL!	#NULL!	#NULL!	#NULL!	#NULL!	2	0	0	0	0	0	0		#NULL!	#NULL!	#NULL!	#NULL!	#NULL!	#NULL!	#NULL!	#NULL!	#NULL!	#NULL!	#NULL!	#NULL!	#NULL!	#NULL!	0
13	0	1	1	75	#NULL!	#NULL!	#NULL!	#NULL!	#NULL!	#NULL!	2.72	83.3	#NULL!	#NULL!	#NULL!	#NULL!	#NULL!	#NULL!	#NULL!	#NULL!	#NULL!	#NULL!	#NULL!	12	0	0	2	2	0	4		#NULL!	#NULL!	#NULL!	#NULL!	#NULL!	#NULL!	#NULL!	#NULL!	#NULL!	#NULL!	#NULL!	#NULL!	#NULL!	#NULL!	0
14	0	1	0	56	#NULL!	#NULL!	#NULL!	#NULL!	#NULL!	#NULL!	2.62	98.6	#NULL!	#NULL!	#NULL!	#NULL!	#NULL!	#NULL!	#NULL!	#NULL!	#NULL!	#NULL!	#NULL!	12	0	0	0	0	0	0		#NULL!	#NULL!	#NULL!	#NULL!	#NULL!	#NULL!	#NULL!	#NULL!	#NULL!	#NULL!	#NULL!	#NULL!	#NULL!	#NULL!	0
15	0	1	1	58	#NULL!	#NULL!	#NULL!	#NULL!	#NULL!	#NULL!	4.17	89.9	#NULL!	#NULL!	#NULL!	#NULL!	#NULL!	#NULL!	#NULL!	#NULL!	#NULL!	#NULL!	#NULL!	5	0	0	0	0	0	0		#NULL!	#NULL!	#NULL!	#NULL!	#NULL!	#NULL!	#NULL!	#NULL!	#NULL!	#NULL!	#NULL!	#NULL!	#NULL!	#NULL!	0
16	0	1	0	74	#NULL!	#NULL!	#NULL!	#NULL!	#NULL!	#NULL!	1.96	107.3	#NULL!	#NULL!	#NULL!	#NULL!	#NULL!	#NULL!	#NULL!	#NULL!	#NULL!	#NULL!	#NULL!	12	0	0	1	2	0	3		#NULL!	#NULL!	#NULL!	#NULL!	#NULL!	#NULL!	#NULL!	#NULL!	#NULL!	#NULL!	#NULL!	#NULL!	#NULL!	#NULL!	0
17	0	1	0	61	#NULL!	#NULL!	#NULL!	#NULL!	#NULL!	#NULL!	1.66	67	#NULL!	#NULL!	#NULL!	#NULL!	#NULL!	#NULL!	#NULL!	#NULL!	#NULL!	#NULL!	#NULL!	4	0	0	0	0	0	0		#NULL!	#NULL!	#NULL!	#NULL!	#NULL!	#NULL!	#NULL!	#NULL!	#NULL!	#NULL!	#NULL!	#NULL!	#NULL!	#NULL!	0
18	0	1	0	62	#NULL!	#NULL!	#NULL!	#NULL!	#NULL!	#NULL!	3.09	121.8	#NULL!	#NULL!	#NULL!	#NULL!	#NULL!	#NULL!	#NULL!	#NULL!	#NULL!	#NULL!	#NULL!	9	0	2	1	0	0	3		#NULL!	#NULL!	#NULL!	#NULL!	#NULL!	#NULL!	#NULL!	#NULL!	#NULL!	#NULL!	#NULL!	#NULL!	#NULL!	#NULL!	0
19	0	1	1	50	#NULL!	#NULL!	#NULL!	#NULL!	#NULL!	#NULL!	3.43	74.3	#NULL!	#NULL!	#NULL!	#NULL!	#NULL!	#NULL!	#NULL!	#NULL!	#NULL!	#NULL!	#NULL!	13	1	0	2	2	0	4		#NULL!	#NULL!	#NULL!	#NULL!	#NULL!	#NULL!	#NULL!	#NULL!	#NULL!	#NULL!	#NULL!	#NULL!	#NULL!	#NULL!	0
20	0	1	1	57	#NULL!	#NULL!	#NULL!	#NULL!	#NULL!	#NULL!	2.86	59.1	#NULL!	#NULL!	#NULL!	#NULL!	#NULL!	#NULL!	#NULL!	#NULL!	#NULL!	#NULL!	#NULL!	11	1	0	2	2	0	4		#NULL!	#NULL!	#NULL!	#NULL!	#NULL!	#NULL!	#NULL!	#NULL!	#NULL!	#NULL!	#NULL!	#NULL!	#NULL!	#NULL!	0
21	0	1	1	68	#NULL!	#NULL!	#NULL!	#NULL!	#NULL!	#NULL!	3.99	102	#NULL!	#NULL!	#NULL!	#NULL!	#NULL!	#NULL!	#NULL!	#NULL!	#NULL!	#NULL!	#NULL!	23	0	2	5	2	0	9		#NULL!	#NULL!	#NULL!	#NULL!	#NULL!	#NULL!	#NULL!	#NULL!	#NULL!	#NULL!	#NULL!	#NULL!	#NULL!	#NULL!	1
22	0	1	1	60	#NULL!	#NULL!	#NULL!	#NULL!	#NULL!	#NULL!	1.9	62.7	#NULL!	#NULL!	#NULL!	#NULL!	#NULL!	#NULL!	#NULL!	#NULL!	#NULL!	#NULL!	#NULL!	8	0	0	2	0	0	2		#NULL!	#NULL!	#NULL!	#NULL!	#NULL!	#NULL!	#NULL!	#NULL!	#NULL!	#NULL!	#NULL!	#NULL!	#NULL!	#NULL!	0
23	0	1	0	53	#NULL!	#NULL!	#NULL!	#NULL!	#NULL!	#NULL!	1.82	76.4	#NULL!	#NULL!	#NULL!	#NULL!	#NULL!	#NULL!	#NULL!	#NULL!	#NULL!	#NULL!	#NULL!	0	0	3	0	1	0	4		#NULL!	#NULL!	#NULL!	#NULL!	#NULL!	#NULL!	#NULL!	#NULL!	#NULL!	#NULL!	#NULL!	#NULL!	#NULL!	#NULL!	0
24	0	1	1	23	#NULL!	#NULL!	#NULL!	#NULL!	#NULL!	#NULL!	4.41	90.6	#NULL!	#NULL!	#NULL!	#NULL!	#NULL!	#NULL!	#NULL!	#NULL!	#NULL!	#NULL!	#NULL!	32	2	0	2	0	0	2		#NULL!	#NULL!	#NULL!	#NULL!	#NULL!	#NULL!	#NULL!	#NULL!	#NULL!	#NULL!	#NULL!	#NULL!	#NULL!	#NULL!	0
25	0	1	1	54	#NULL!	#NULL!	#NULL!	#NULL!	#NULL!	#NULL!	2.09	70	#NULL!	#NULL!	#NULL!	#NULL!	#NULL!	#NULL!	#NULL!	#NULL!	#NULL!	#NULL!	#NULL!	36	2	0	2	0	0	2		#NULL!	#NULL!	#NULL!	#NULL!	#NULL!	#NULL!	#NULL!	#NULL!	#NULL!	#NULL!	#NULL!	#NULL!	#NULL!	#NULL!	0
26	0	1	0	50	#NULL!	#NULL!	#NULL!	#NULL!	#NULL!	#NULL!	1.94	58.2	#NULL!	#NULL!	#NULL!	#NULL!	#NULL!	#NULL!	#NULL!	#NULL!	#NULL!	#NULL!	#NULL!	24	2	0	2	0	0	2		#NULL!	#NULL!	#NULL!	#NULL!	#NULL!	#NULL!	#NULL!	#NULL!	#NULL!	#NULL!	#NULL!	#NULL!	#NULL!	#NULL!	0
27	0	1	0	64	#NULL!	#NULL!	#NULL!	#NULL!	#NULL!	#NULL!	1.58	71.1	#NULL!	#NULL!	#NULL!	#NULL!	#NULL!	#NULL!	#NULL!	#NULL!	#NULL!	#NULL!	#NULL!	6	0	2	1	2	0	5		#NULL!	#NULL!	#NULL!	#NULL!	#NULL!	#NULL!	#NULL!	#NULL!	#NULL!	#NULL!	#NULL!	#NULL!	#NULL!	#NULL!	1
28	0	1	0	70	#NULL!	#NULL!	#NULL!	#NULL!	#NULL!	#NULL!	2.62	110.2	#NULL!	#NULL!	#NULL!	#NULL!	#NULL!	#NULL!	#NULL!	#NULL!	#NULL!	#NULL!	#NULL!	7	0	0	0	0	0	0		#NULL!	#NULL!	#NULL!	#NULL!	#NULL!	#NULL!	#NULL!	#NULL!	#NULL!	#NULL!	#NULL!	#NULL!	#NULL!	#NULL!	0
29	0	1	1	44	#NULL!	#NULL!	#NULL!	#NULL!	#NULL!	#NULL!	5.1	102	#NULL!	#NULL!	#NULL!	#NULL!	#NULL!	#NULL!	#NULL!	#NULL!	#NULL!	#NULL!	#NULL!	18	0	2	0	0	0	0		#NULL!	#NULL!	#NULL!	#NULL!	#NULL!	#NULL!	#NULL!	#NULL!	#NULL!	#NULL!	#NULL!	#NULL!	#NULL!	#NULL!	0
30	0	1	0	39	#NULL!	#NULL!	#NULL!	#NULL!	#NULL!	#NULL!	0.49	49	#NULL!	#NULL!	#NULL!	#NULL!	#NULL!	#NULL!	#NULL!	#NULL!	#NULL!	#NULL!	#NULL!	8	0	0	0	3	0	3		#NULL!	#NULL!	#NULL!	#NULL!	#NULL!	#NULL!	#NULL!	#NULL!	#NULL!	#NULL!	#NULL!	#NULL!	#NULL!	#NULL!	0
